# Supplementary material for: Autosomal STRs Provide Genetic Evidence for the Hypothesis That Tai People Originate from Southern China
Source: PLoS One. 2013 Apr 8;8(4):e60822. doi: 10.1371/journal.pone.0060822 (PMC3620166; doi:10.1371/journal.pone.0060822)
Supplement: Table S1 — Standard diversity indices. The allele frequencies, expected heterozygosities (H E) and Hardy-Weinberg Equilibrium (HWE) tests of the four new ethnic groups for the 10 microsatellites. (XLS) [file pone.0060822.s001.xls]

## Sheet: Sheet1
Table S1 Standard diversity indices. The allele frequences; expected heterozygosities (He)and Hardy-Weinberg Equilibrium (HWE) tests of the 4 new ethnic groups for the ten microsatellites.
Locus	Allele/(He,HWE)	Dai(Dehong)	Dai(Yuxi)	Han(Yunnan)	Mongolian
D3S1263	180	0	0	0	0
	182	0	0	0	0
	186	0	0	0	0
	188	0.01042	0	0	0
	190	0.01042	0	0	0
	192	0	0	0.03125	0.02
	194	0.03125	0.01042	0.03125	0.05
	196	0.11458	0.07292	0.14583	0.21
	198	0.16667	0.29167	0.14583	0.17
	200	0.07292	0.09375	0.04167	0.06
	202	0.125	0.13542	0.09375	0.03
	204	0.05208	0.0625	0.0625	0.12
	206	0.125	0.10417	0.11458	0.16
	208	0.15625	0.08333	0.11458	0.04
	210	0.0625	0.07292	0.15625	0.03
	212	0.04167	0.05208	0.04167	0.06
	214	0.01042	0	0.01042	0.03
	216	0.01042	0.01042	0	0.02
	218	0.01042	0.01042	0	0
	220	0	0	0.01042	0
	He	0.8976	0.8614	0.89781	0.88101
	p of HWE test	0.4805	0.1848	0.5803	0.642
D3S1266	286	0	0	0	0
	288	0	0	0	0
	290	0	0	0	0
	292	0	0	0	0
	294	0.33333	0.25	0.375	0.39
	296	0.1875	0.07292	0.09375	0.16
	298	0.05208	0.09375	0.10417	0.06
	300	0.02083	0.03125	0	0.02
	302	0.375	0.48958	0.34375	0.31
	304	0.03125	0.04167	0.08333	0.06
	306	0	0.01042	0	0
	308	0	0.01042	0	0
	He	0.7165	0.68794	0.72215	0.72586
	p of HWE test	0.0015	0.0085	0.0042	0.684
D3S1278	223	0	0	0	0
	225	0	0	0	0
	227	0	0	0	0
	229	0.02128	0	0.01042	0.0102
	231	0.41489	0.36458	0.375	0.35714
	233	0.17021	0.16667	0.19792	0.16327
	235	0.02128	0.01042	0.01042	0.03061
	237	0.02128	0.04167	0.0625	0.05102
	239	0.02128	0.01042	0	0.04082
	241	0.17021	0.17708	0.27083	0.17347
	243	0.06383	0.13542	0.05208	0.04082
	245	0	0	0	0.02041
	247	0.01064	0.01042	0	0.04082
	249	0.02128	0.03125	0.01042	0.02041
	251	0.06383	0.04167	0	0.03061
	253	0	0.01042	0.01042	0.02041
	255	0	0	0	0
	257	0	0	0	0
	He	0.7676	0.79298	0.74759	0.81317
	p of HWE test	0.011	0.2184	0.0001	0.121
D3S1279	253	0	0	0	0
	255	0.02083	0.01042	0.04167	0
	257	0	0	0	0
	259	0	0	0	0
	261	0	0	0	0
	263	0	0	0	0
	265	0	0	0	0
	267	0.0625	0	0.03125	0.01
	269	0.22917	0.16667	0.17708	0.2
	271	0.45833	0.45833	0.375	0.4
	273	0.08333	0.10417	0.01042	0.05
	275	0.01042	0.01042	0	0.07
	277	0.01042	0.08333	0.125	0.15
	279	0.08333	0.15625	0.17708	0.07
	281	0.02083	0.01042	0.0625	0.04
	283	0.02083	0	0	0
	285	0	0	0	0.01
	287	0	0	0	0
	289	0	0	0	0
	291	0	0	0	0
	297	0	0	0	0
	299	0	0	0	0
	He	0.7257	0.72719	0.78246	0.77111
	p of HWE test	0.9396	0.5598	0.6506	0.953
D3S1285	229	0	0	0	0
	233	0	0	0	0
	235	0	0	0	0
	237	0.05208	0.01042	0.02083	0.04
	239	0.3125	0.36458	0.10417	0.07
	241	0.14583	0.25	0.16667	0.22
	243	0.38542	0.28125	0.46875	0.51
	245	0.10417	0.08333	0.23958	0.16
	247	0	0.01042	0	0
	249	0	0	0	0
	251	0	0	0	0
	253	0	0	0	0
	He	0.7265	0.72588	0.69101	0.66606
	p of HWE test	0.3769	0.1416	0.0495	0.365
D3S1292	110	0	0	0	0
	114	0	0	0	0
	116	0	0.01042	0	0
	118	0	0	0.01042	0
	120	0.15625	0.15625	0.1875	0.18
	122	0	0	0.10417	0.01
	124	0.07292	0.0625	0.04167	0.07
	126	0.08333	0.04167	0.09375	0.05
	128	0.08333	0.11458	0.16667	0.1
	130	0.13542	0.13542	0.0625	0.18
	132	0.14583	0.21875	0.05208	0.15
	134	0	0	0.03125	0.05
	136	0.04167	0.02083	0.01042	0
	138	0	0.01042	0	0.13
	140	0.21875	0.13542	0.10417	0.06
	142	0.01042	0.0625	0.02083	0.02
	144	0.05208	0.03125	0.08333	0
	146	0	0	0.03125	0
	148	0	0	0	0
	He	0.8735	0.87588	0.89803	0.88061
	p of HWE test	0.4455	0.1153	0	0.746
D3S1297	347	0	0	0	0
	349	0.01042	0.03125	0.14583	0
	351	0.28125	0.48958	0.21875	0.01
	353	0.02083	0	0.01042	0.27
	355	0.01042	0	0.03125	0.04
	357	0.13542	0.10417	0.21875	0.2
	359	0.01042	0	0.03125	0.05
	361	0.33333	0.21875	0.27083	0.33
	363	0.19792	0.15625	0.07292	0.1
	365	0	0	0	0
	367	0	0	0	0
	369	0	0	0	0
	371	0	0	0	0
	He	0.7594	0.68333	0.81075	0.77172
	p of HWE test	0.0095	0.1086	0.0368	0.625
D3S1304	254	0	0	0	0
	256	0	0	0	0.06
	258	0.27083	0.25	0.26042	0.02
	260	0	0.01042	0.01042	0.05
	262	0	0	0.04167	0.01
	264	0	0	0	0.19
	266	0.09375	0.11458	0.23958	0.36
	268	0.28125	0.35417	0.23958	0.14
	270	0.20833	0.15625	0.13542	0.13
	272	0.08333	0.08333	0.07292	0.03
	274	0.05208	0.03125	0	0.01
	276	0.01042	0	0	0
	278	0	0	0	0
	He	0.7939	0.77456	0.80022	0.79818
	p of HWE test	0.3623	0.8893	0.9945	0.476
D3S1580	213	0	0	0	0
	217	0	0	0	0
	219	0.01042	0.02083	0	0
	221	0	0	0	0.05
	223	0.02083	0	0.05208	0.05
	225	0.04167	0.09375	0.01042	0.01
	227	0.11458	0.09375	0.09375	0.06
	229	0.01042	0.05208	0.02083	0.07
	231	0.07292	0.04167	0.11458	0.1
	233	0.28125	0.15625	0.13542	0.23
	235	0.17708	0.27083	0.375	0.26
	237	0.17708	0.1875	0.125	0.12
	239	0.0625	0.04167	0.07292	0.02
	241	0.02083	0.01042	0	0.02
	243	0	0	0	0
	245	0.01042	0.01042	0	0
	247	0	0.02083	0	0
	249	0	0	0	0
	251	0	0	0	0.01
	He	0.8417	0.8511	0.80329	0.84909
	p of HWE test	0.6734	0.3913	0.8137	0.028
D3S1614	101	0	0	0	0
	103	0.02083	0	0	0
	105	0.01042	0.02083	0.07292	0
	107	0.07292	0.0625	0.01042	0.11
	109	0.42708	0.40625	0.4375	0.41
	111	0.07292	0.03125	0.05208	0.04
	113	0.125	0.09375	0.04167	0.18
	115	0.04167	0.03125	0.0625	0.04
	117	0.05208	0.03125	0.03125	0.03
	119	0.14583	0.3125	0.26042	0.17
	121	0.03125	0.01042	0.03125	0.02
	123	0	0	0	0
	127	0	0	0	0
	129	0	0	0	0
	He	0.7722	0.72873	0.73268	0.76162
	p of HWE test	0.1757	0.1272	0.1879	0.849
