# Supplementary material for: Autosomal STRs Provide Genetic Evidence for the Hypothesis That Tai People Originate from Southern China
Source: PLoS One. 2013 Apr 8;8(4):e60822. doi: 10.1371/journal.pone.0060822 (PMC3620166; doi:10.1371/journal.pone.0060822)
Supplement: Table S3 — F ST of 19 populations. The pairwise F ST values and their significance among the 19 populations. (XLS) [file pone.0060822.s003.xls]

## Sheet: Table S2
Table S3 Fst of 19 populations. The pairwise Fst and their significant test among the 19 populations
	Dai(Dehong)	Dai(Yuxi)	Dai(Xishuangbanna)	Han(Yunnan)	Han(Gansu)	Han(Guangdong)	Han(Shandong)	Tibetan	Yi	Hani	Zhuang	Mulam	Sala	Uygur	Mongolian	Dongxiang	Wa	Bulang	Tarjike
Dai(Dehong)		0.01074	0.00391	0	0	0.01172	0	0	0	0	0.00684	0	0	0	0	0	0	0	0
Dai(Yuxi)	0.00677		0.05176	0	0	0.00684	0	0	0	0	0.06641	0.00488	0	0	0	0	0.00586	0.00684	0
Dai(Xishuangbanna)	0.00652	0.00408		0	0	0.00586	0	0	0	0	0.00391	0.00293	0	0	0	0	0	0.00586	0
Han(Yunnan)	0.01442	0.02177	0.02452		0.00879	0	0.02344	0.00391	0	0	0.00098	0	0.00098	0	0	0	0	0	0
Han(Gansu)	0.01549	0.02305	0.01714	0.00794		0.00781	0.02148	0.02344	0.03809	0	0	0	0.21289	0	0	0.11133	0	0	0
Han(Guangdong)	0.00704	0.00807	0.00726	0.01845	0.0099		0	0	0	0	0.0332	0.00098	0.00195	0	0	0.00488	0.00098	0.00098	0
Han(Shandong)	0.01496	0.01748	0.02343	0.00584	0.0075	0.01455		0.0459	0.00098	0	0	0	0.06445	0	0	0.01855	0	0	0
Tibetan	0.01907	0.03114	0.03451	0.0087	0.0068	0.01857	0.00478		0.00098	0	0	0	0.09375	0	0	0.01562	0	0	0
Yi	0.01739	0.01638	0.02029	0.01103	0.00589	0.01457	0.00968	0.00772		0	0	0	0.02441	0	0	0.20215	0	0	0
Hani	0.01285	0.01809	0.02173	0.01874	0.01345	0.01305	0.01397	0.02358	0.0184		0	0	0	0	0	0	0	0	0
Zhuang	0.00719	0.00378	0.00712	0.01093	0.01316	0.00533	0.01549	0.02304	0.01289	0.01807		0.15625	0	0	0	0.00195	0.00684	0	0
Mulam	0.0155	0.00789	0.00753	0.02048	0.02046	0.01092	0.02857	0.03278	0.01365	0.02376	0.00287		0	0	0	0	0.0166	0.00195	0
Sala	0.01293	0.01962	0.02062	0.00847	0.00327	0.00981	0.00493	0.0039	0.00546	0.01416	0.01335	0.02227		0	0	0.60254	0	0	0
Uygur	0.01918	0.02763	0.02773	0.02634	0.01958	0.01749	0.02493	0.02133	0.01875	0.02636	0.0199	0.0293	0.01384		0	0.00391	0	0	0
Mongolian	0.02835	0.04728	0.03932	0.02108	0.01904	0.0351	0.0255	0.02062	0.02704	0.03358	0.03457	0.04762	0.01702	0.02344		0	0	0	0
Dongxiang	0.01549	0.01588	0.01838	0.01025	0.0043	0.00793	0.00727	0.00611	0.00261	0.01657	0.00941	0.01337	0.00046	0.0092	0.0233		0	0	0
Wa	0.00981	0.00668	0.0086	0.02212	0.01858	0.00928	0.02099	0.02652	0.01728	0.01922	0.00697	0.00604	0.01977	0.0222	0.0452	0.01458		0.0166	0
Bulang	0.01241	0.00799	0.00728	0.02712	0.02143	0.01025	0.02744	0.03306	0.02076	0.02572	0.01145	0.00999	0.02585	0.02909	0.04637	0.02409	0.00622		0
Tarjike	0.05292	0.07051	0.06083	0.05698	0.04749	0.05791	0.06188	0.05007	0.04824	0.06516	0.05857	0.06194	0.04059	0.02345	0.04179	0.03771	0.05782	0.05954
Fst values were showed in lower triangle, and The P values were showed in upper triangle, The P values at the level of less than 0.0003 (after Bonferroni correction ) are in bold.
